# Supplementary material for: Integrated Network Pharmacology and Proteomic Analyses of Targets and Mechanisms of Jianpi Tianjing Decoction in Treating Vascular Dementia
Source: Evid Based Complement Alternat Med. 2023 Jan 18;2023:9021546. doi: 10.1155/2023/9021546 (PMC9876684; doi:10.1155/2023/9021546)
Supplement: Supplementary Materials — Supplementary Table 1: Active JTD chemical compositions and targets. Supplementary Table 2: Morris water maze results. Supplementary Table 3: Differentially expressed proteins (DEPs) identification results. [file 9021546.f1.zip]

Archive with 3 entries (3 files):
- Table 1 Active JTD chemical compositions and targets.pdf
- Table 2 Morris water maze results.pdf
- Table 3 Differentially expressed proteins (DEPs) identification results (1).pdf
